# Supplementary material for: A yeast cell cycle model integrating stress, signaling, and physiology
Source: FEMS Yeast Res. 2022 May 25;22(1):foac026. doi: 10.1093/femsyr/foac026 (PMC9246278; doi:10.1093/femsyr/foac026)
Supplement: foac026_Supplemental_Files [file foac026_supplemental_files.zip]

Archive with 3 entries (3 files):
- Clb5_Sic1_LimitCycle_grid.mp4
- Supplementary_material.pdf
- Yeast_CellCycle_model_HU_Berlin_Klipp_group_2022_revision.xml
